# Supplementary material for: Determining Tipping Points and Responses of Macroinvertebrate Traits to Abiotic Factors in Support of River Management
Source: Biology (Basel). 2023 Apr 13;12(4):593. doi: 10.3390/biology12040593 (PMC10135673; doi:10.3390/biology12040593)
Supplement: Supplementary file 1 [file biology-12-00593-s001.zip]

Archive with 1 entries (1 files):
- biology-2244218-supplementary.pdf
